# Supplementary material for: An Optimized and Efficient CRISPR/Cas9 System for the Endophytic Fungus Pestalotiopsis fici
Source: J Fungi (Basel). 2021 Sep 28;7(10):809. doi: 10.3390/jof7100809 (PMC8539907; doi:10.3390/jof7100809)
Supplement: Supplementary file 1 [file jof-07-00809-s001.zip]

Archive with 1 entries (1 files):
- jof-1393770-supplementary.pdf
